# Supplementary material for: Immunogenicity, Efficacy and Twelve-Month Storage Stability Studies of a Lyophilized Rabies mRNA Vaccine
Source: Vaccines (Basel). 2025 Jul 10;13(7):743. doi: 10.3390/vaccines13070743 (PMC12299307; doi:10.3390/vaccines13070743)
Supplement: Supplementary file 1 [file vaccines-13-00743-s001.zip]

Archive with 3 entries (3 files):
- Figure S1.pdf
- Figure S2 Original images for Cryo-EM.pdf
- Figure S3 Original images for WB.pdf
